# Supplementary material for: Detection of Genomic Structural Variations Associated with Drug Sensitivity and Resistance in Acute Leukemia
Source: Cancers (Basel). 2024 Jan 18;16(2):418. doi: 10.3390/cancers16020418 (PMC10814465; doi:10.3390/cancers16020418)
Supplement: Supplementary file 1 [file cancers-16-00418-s001.zip]

Archive with 1 entries (1 files):
- cancers-2744662-supplementary.xlsx
